# Supplementary material for: Whole-genome bisulfite sequencing of cell-free DNA identifies signature associated with metastatic breast cancer
Source: Clin Epigenetics. 2015 Sep 16;7(1):100. doi: 10.1186/s13148-015-0135-8 (PMC4573288; doi:10.1186/s13148-015-0135-8)
Supplement: Additional file 1: Figure S1. — Analysis of 120 clinically annotated plasma samples from the Komen Tissue Bank, representing 40 samples from Healthy (H) individuals, 40 from disease-free survivors (DFS), and 40 from patients with metastatic breast cancer (MBC). A) Pie chart shows distribution of involved sites of distant metastases in the MBC group. B) Vertical plot shows the number of years disease free in the DFS group. Two clusters are evident. C) Plot shows cfDNA concentrations from three independent extractions obtained after samples were pooled into three groups. D) Vertical plot showing distribution of age at diagnosis for DFS and MBC patients. Age of accrual is represented for H individuals. E) Bar graph depicting the number of samples by race, for H, DFS, and MBC. (ZIP 1052 kb) [file 13148_2015_135_MOESM1_ESM.zip]

Archive with 2 entries (2 files):
- SupplFig1a-c_Rev_FINAL.tif
- SupplFig1d-e_Rev_FINAL.tif
