# Supplementary material for: Whole-genome bisulfite sequencing of cell-free DNA identifies signature associated with metastatic breast cancer
Source: Clin Epigenetics. 2015 Sep 16;7(1):100. doi: 10.1186/s13148-015-0135-8 (PMC4573288; doi:10.1186/s13148-015-0135-8)
Supplement: Additional file 6: Figure S4. — Integrated Genomics Viewer screenshots of WGBS and MiSeq sequencing results shown by gene for GP5 (A), HTR1B (B), PCDH10 (C), and UNC13A (D). The top panel, separated by a thick black line, shows a histogram representing the percent methylation value for each CpG locus in each amplicon for H, DFS, and MBC. In the lower panel, histograms display the percent unmethylated reads (blue) and percent methylated reads (red) at each assayed CpG locus. Below each of these histograms are the individual reads. (ZIP 634 kb) [file 13148_2015_135_MOESM6_ESM.zip]

Archive with 4 entries (4 files):
- SuppleFig4D_UNC13A_Rev_FINAL.tif
- SupplFig4A_GP5_Rev_FINAL.tif
- SupplFig4B_HTR1B_Rev_FINAL.tif
- SupplFig4C_PCDH10_Rev_FINAL.tif
